# Supplementary material for: Multibeam bathymetry data of discovery gap in the eastern North Atlantic
Source: Data Brief. 2020 May 13;31:105679. doi: 10.1016/j.dib.2020.105679 (PMC7260289; doi:10.1016/j.dib.2020.105679)
Supplement: Supplementary file 1 [file mmc1.xml]

<?xml version="1.0" encoding="utf-8" standalone="no"?>
<data>
  <datasets>
    <author>zhdorokhova@gmail.com</author>
    <type>0</type>
    <dataset>
      <value>6</value>
      <reason>Other (please explain)</reason>
      <comments>I have submitted my raw data as a supplementary data file along with my manuscript.</comments>
    </dataset>
  </datasets>
</data>
