# Supplementary material for: Multibeam bathymetry data of discovery gap in the eastern North Atlantic
Source: Data Brief. 2020 May 13;31:105679. doi: 10.1016/j.dib.2020.105679 (PMC7260289; doi:10.1016/j.dib.2020.105679)
Supplement: Supplementary file 2 [file mmc2.zip]

Archive with 1 entries (1 files):
- ANS43Data_202005001828070471.rar
